# Supplementary material for: Bi-allelic variants in human WDR63 cause male infertility via abnormal inner dynein arms assembly
Source: Cell Discov. 2021 Nov 16;7:110. doi: 10.1038/s41421-021-00327-5 (PMC8593051; doi:10.1038/s41421-021-00327-5)
Supplement: Supplementary file 4 — Supplementary Data S1 [file 41421_2021_327_MOESM4_ESM.xlsx]

## Sheet: Sheet1
Protein IDs	Protein names	Gene names	Peptide counts
B2RY71		Wdr63	27
E9PYY5	WD repeat-containing protein 78	Wdr78	17
Q62100	Protamine-3	Prm3	2
Q6ZWV7	60S ribosomal protein L35	Rpl35	2
Q9D273	Cob(I)yrinic acid a,c-diamide adenosyltransferase, mitochondrial	Mmab	5
O35723	DnaJ homolog subfamily B member 3	Dnajb3	5
Q99MH5	Nucleoside diphosphate kinase homolog 5	Nme5	4
Q8C5R5		BB014433	4
O55057	Retinal rod rhodopsin-sensitive cGMP 3,5-cyclic phosphodiesterase subunit delta	Pde6d	3
Q3UHX2	28 kDa heat- and acid-stable phosphoprotein	Pdap1	4
Q9QWR8	Alpha-N-acetylgalactosaminidase	Naga	4
Q80WJ1	Gametogenetin	Ggn	6
Q9Z2X2	26S proteasome non-ATPase regulatory subunit 10	Psmd10	2
P46414	Cyclin-dependent kinase inhibitor 1B	Cdkn1b	4
P42228	Signal transducer and activator of transcription 4	Stat4	4
Q9WV92	Band 4.1-like protein 3;Band 4.1-like protein 3, N-terminally processed	Epb41l3	5
Q7TQ95	Protein lunapark	Lnp	6
A2AT37		Upf2	6
P03930	ATP synthase protein 8	Mtatp8	2
Q9WVB0	RNA-binding protein with multiple splicing	Rbpms	4
Q9CWT6	Probable ATP-dependent RNA helicase DDX28	Ddx28	7
Q9QWI6	SRC kinase signaling inhibitor 1	Srcin1	7
Q9DAD0	Uncharacterized protein C1orf194 homolog		2
Q99MZ7	Peroxisomal trans-2-enoyl-CoA reductase	Pecr	3
Q6P8X1	Sorting nexin-6;Sorting nexin-6, N-terminally processed	Snx6	5
Q3U3T8	WD repeat-containing protein 62	Wdr62	8
Q9D4P7	Glutathione S-transferase theta-4	Gstt4	2
Q99J47	Dehydrogenase/reductase SDR family member 7B	Dhrs7b	5
E9Q152		Als2cr11	4
Q9JIY2	E3 ubiquitin-protein ligase Hakai	Cbll1	5
Q04859	Serine/threonine-protein kinase MAK	Mak	5
Q7TPD0	Integrator complex subunit 3	Ints3	7
Q9DA11	Lysozyme-like protein 6	Lyzl6	2
Q9CQ92	Mitochondrial fission 1 protein	Fis1	3
Q8K268	ATP-binding cassette sub-family F member 3	Abcf3	6
Q9DAK2	Parkin coregulated gene protein homolog	Pacrg	4
Q64362	AKT-interacting protein	Aktip	2
Q569Z6	Thyroid hormone receptor-associated protein 3	Thrap3	3
Q9DBN5	Lon protease homolog 2, peroxisomal	Lonp2	5
Q8CFI7	DNA-directed RNA polymerase II subunit RPB2	Polr2b	5
Q8R361	Rab11 family-interacting protein 5	Rab11fip5	3
Q9D8S3	ADP-ribosylation factor GTPase-activating protein 3	Arfgap3	3
P21619	Lamin-B2	Lmnb2	5
Q9CWN7	CCR4-NOT transcription complex subunit 11	Cnot11	4
